# Supplementary material for: Stroke Aetiology and Collateral Status in Acute Ischemic Stroke Patients Receiving Reperfusion Therapy—A Meta-Analysis
Source: Neurol Int. 2021 Nov 16;13(4):608–21. doi: 10.3390/neurolint13040060 (PMC8628951; doi:10.3390/neurolint13040060)
Supplement: Supplementary file 1 [file neurolint-13-00060-s001.zip]

Archive with 1 entries (1 files):
- neurolint-1421522-SI.pdf
